# Supplementary material for: Molecular Characterization and Antimicrobial Resistance Evaluation of Listeria monocytogenes Strains from Food and Human Samples
Source: Pathogens. 2025 Mar 18;14(3):294. doi: 10.3390/pathogens14030294 (PMC11945527; doi:10.3390/pathogens14030294)
Supplement: Supplementary file 1 [file pathogens-14-00294-s001.zip]

Archive with 1 entries (1 files):
- pathogens-3486063-supplementary.pdf
